# Supplementary material for: Real-Time PCR-Based Test as a Research Tool for the Retrospective Detection and Identification of SARS-CoV-2 Variants of Concern in a Sample
Source: Int J Mol Sci. 2025 Feb 20;26(5):1786. doi: 10.3390/ijms26051786 (PMC11898500; doi:10.3390/ijms26051786)
Supplement: Supplementary file 1 [file ijms-26-01786-s001.zip › Supplementary Table S2.xlsx]

## Sheet: Supplementary Table S2
Table S2. Accession numbers of the analyzed genome sequences of SARS-CoV-2 variants
№	Alpha		Beta		Gamma		Delta		Omicron		Modern Omicron variants
	Accession number	Lineage	Accession number	Lineage	Accession number	Lineage	Accession number	Lineage	Accession number	Lineage	Accession number	Lineage
1	LC654481	B.1.1.7	MZ562489	B.1.351	ON574632	P.1	OM121555	AY.2	ON762841	B.1.1.529	PP857944	JN.1
2	LC654482	B.1.1.7	MW598408	B.1.351	ON574645	P.1	OM254534	AY.2	ON235252	B.1.1.529	PP859206	JN.1
3	ON065294	B.1.1.7	MW598413	B.1.351	ON576055	P.1	OM935296	AY.3	ON003615	B.1.1.529	PP864229	JN.1
4	OM486644	B.1.1.7	MZ215961	B.1.351	ON577769	P.1	OM989061	AY.3	ON530289	BA.1	PP859219	JN.1.1
5	BS001490	B.1.1.7	OM840560	B.1.351	ON579578	P.1	ON605830	AY.3	ON643371	BA.1	PP864160	JN.1.1
6	LC666805	B.1.1.7	MZ520096	B.1.351	ON580659	P.1	OM637309	AY.3.1	ON511877	BA.1	PP864165	JN.1.1
7	MZ477762	B.1.1.7	MZ520097	B.1.351	ON583483	P.1	ON029828	AY.3.1	ON385871	BA.1	PP864159	JN.1.1.5
8	OM021311	B.1.1.7	MZ394580	B.1.351	ON316624	P.1	OM628473	AY.3.3	ON573472	BA.1	PP864170	JN.1.1.5
9	OL893614	B.1.1.7	MZ394603	B.1.351	ON302717	P.1	OM777998	AY.3.3	ON803034	BA.1.1	PP832053	JN.1.11.1
10	OV104775	B.1.1.7	MZ447074	B.1.351	ON440427	P.1	OM635075	AY.3.4	ON721719	BA.1.1	PP843876	JN.1.11.1
11	OL689430	B.1.1.7	MW796654	B.1.351	ON440441	P.1	OM250159	AY.3.4	ON623534	BA.1.1	PP843899	JN.1.11.1
12	OV054768	B.1.1.7	OM062510	B.1.351	ON304595	P.1	ON240175	AY.4	ON777299	BA.1.1	PP843903	JN.1.11.1
13	OL629465	B.1.1.7	OM062536	B.1.351	ON241317	P.1	OM695236	AY.4	ON666834	BA.1.1	PP843912	JN.1.11.1
14	OL615110	B.1.1.7	MZ028060	B.1.351	ON184804	P.1	OM500053	AY.4.2	ON683129	BA.1.1	PP857930	JN.1.11.1
15	OL601549	B.1.1.7	MW939890	B.1.351	ON129777	P.1	OM280164	AY.4.2	ON550778	BA.1.1	PP857945	JN.1.11.1
16	OL546784	B.1.1.7	MZ298847	B.1.351	ON134804	P.1	OM364811	AY.5.3	ON714360	BA.1.1	PP857957	JN.1.11.1
17	OL546786	B.1.1.7	MW844743	B.1.351	ON017178	P.1	OM414098	AY.5.3	ON510207	BA.1.1	PP858004	JN.1.11.1
18	OL549006	B.1.1.7	MW773815	B.1.351	ON017279	P.1	ON764681	AY.6	ON810922	BA.1.1	PP862670	JN.1.11.1
19	OL520318	B.1.1.7	OM736179	B.1.351	ON017318	P.1	ON764647	AY.6	ON722465	BA.1.1	PP862676	JN.1.11.1
20	OL522006	B.1.1.7	MZ498049	B.1.351	ON005385	P.1	ON443080	AY.9.2	BS004504	BA.1.1.1	PP862835	JN.1.11.1
21	OL522026	B.1.1.7	MW789246	B.1.351	OM146081	P.1	OM506444	AY.9.2	ON297373	BA.1.1.1	PP862842	JN.1.11.1
22	OL522043	B.1.1.7	MZ156757	B.1.351	OM367886	P.1	ON208034	AY.13	BS004665	BA.1.1.2	PP862857	JN.1.11.1
23	OL522094	B.1.1.7	ON099773	B.1.351	OM244937	P.1	OM642803	AY.13	ON414000	BA.1.1.2	PP864173	JN.1.11.1
24	OL522104	B.1.1.7	MZ054818	B.1.351	OL966994	P.1	ON509627	AY.20	ON250021	BA.1.1.8	PP864186	JN.1.11.1
25	OL522135	B.1.1.7	MZ351822	B.1.351	MZ427312	P.1	OM430074	AY.20	ON686726	BA.1.1.10	PP864209	JN.1.11.1
26	OL522270	B.1.1.7	OK091660	B.1.351	OM729320	P.1.1	ON494359	AY.25	ON402201	BA.1.1.10	PP859205	JN.1.13.1
27	OL522273	B.1.1.7	OL691513	B.1.351	ON574931	P.1.2	ON082867	AY.25	ON698812	BA.1.1.14	PP859207	JN.1.13.1
28	OL522813	B.1.1.7	MZ433432	B.1.351	ON575483	P.1.2	OM824221	AY.25	ON668851	BA.1.1.18	PP862662	JN.1.13.1
29	OL523005	B.1.1.7	OK511530	B.1.351	ON576578	P.1.2	ON003604	AY.25	ON690255	BA.1.1.18	PP862836	JN.1.13.1
30	OL539234	B.1.1.7	OK238749	B.1.351	ON577048	P.1.2	ON563044	AY.25.1	ON620791	BA.1.1.18	PP864157	JN.1.13.1
31	OL540661	B.1.1.7	OK240179	B.1.351	ON581358	P.1.2	OM789834	AY.25.1	ON521761	BA.1.1.18	PP864181	JN.1.13.1
32	OL544145	B.1.1.7	MZ413998	B.1.351	ON576485	P.1.4	ON003732	AY.25.1	ON423556	BA.1.1.18	PP864190	JN.1.13.1
33	OL544742	B.1.1.7	MZ913100	B.1.351	ON581993	P.1.4	OM876833	AY.25.3	ON678722	BA.1.15	PP864226	JN.1.13.1
34	OL475519	B.1.1.7	MW621453	B.1.351	OK126650	P.1.4	OM364564	AY.25.3	ON673163	BA.1.15	PP864237	JN.1.13.1
35	OL477162	B.1.1.7	OM463075	B.1.351	ON574843	P.1.7	OM489371	AY.26	ON647988	BA.1.15	PP857971	JN.1.15
36	OL513393	B.1.1.7	OL966992	B.1.351	ON575360	P.1.7	OM457908	AY.26	ON427509	BA.1.15	PP832034	JN.1.16
37	OL513393	B.1.1.7	MZ317908	B.1.351	ON575767	P.1.7	OM407966	AY.26	ON385851	BA.1.15	PP832079	JN.1.16
38	OL468878	B.1.1.7	MZ944846	B.1.351	MZ828326	P.1.7	BS002929	AY.29	ON402726	BA.1.15	PP832098	JN.1.16
39	OL461238	B.1.1.7	MW617734	B.1.351	OK048456	P.1.7	ON376071	AY.29	ON177601	BA.1.15.1	PP832099	JN.1.16
40	OL463666	B.1.1.7	ON442239	B.1.351	OK035905	P.1.7	BS003666	AY.29.2	ON691420	BA.1.15.2	PP832100	JN.1.16
41	OL416408	B.1.1.7	MW889949	B.1.351	ON581426	P.1.7	BS002405	AY.29.2	ON418300	BA.1.17	PP843867	JN.1.16
42	OL365102	B.1.1.7	MZ469247	B.1.351	OM433411	P.1.7	ON324312	AY.32	ON399497	BA.1.17	PP843874	JN.1.16
43	OL365103	B.1.1.7	MZ317893	B.1.351	OL565980	P.1.7	OM235847	AY.34	ON650441	BA.1.17.2	PP843878	JN.1.16
44	OL365104	B.1.1.7	MZ291435	B.1.351	OK550233	P.1.7	OM366727	AY.34	ON607504	BA.1.17.2	PP850869	JN.1.16
45	OL365111	B.1.1.7	MZ334637	B.1.351	MZ700259	P.1.7	OM694574	AY.34.1	ON701229	BA.1.18	PP850905	JN.1.16
46	OL365114	B.1.1.7	OM403307	B.1.351	OK343498	P.1.7	OM886918	AY.34.1	ON405617	BA.1.18	PP857925	JN.1.16
47	OL365119	B.1.1.7	OM062573	B.1.351	OK501652	P.1.7.1	ON018238	AY.39	ON331382	BA.1.19	PP857933	JN.1.16
48	OL367846	B.1.1.7	MW792684	B.1.351	OK501819	P.1.7.1	ON833922	AY.39	ON244318	BA.1.19	PP857934	JN.1.16
49	OL368872	B.1.1.7	MZ317892	B.1.351	ON574799	P.1.9	OM542294	AY.39	ON679744	BA.1.20	PP857935	JN.1.16
50	OL368985	B.1.1.7	MZ317891	B.1.351	ON575512	P.1.9	OM693024	AY.39.1	ON822042	BA.2	PP857961	JN.1.16
51	OL368989	B.1.1.7	MZ342809	B.1.351	ON575872	P.1.9	OM799980	AY.39.1	ON820869	BA.2	PP857966	JN.1.16
52	OL369007	B.1.1.7	MW987873	B.1.351	ON576771	P.1.9	OM697411	AY.43	ON815297	BA.2	PP857969	JN.1.16
53	OL369474	B.1.1.7	MZ962700	B.1.351	ON578394	P.1.9	ON444030	AY.43	ON822067	BA.2	PP857972	JN.1.16
54	OL369529	B.1.1.7	MZ317890	B.1.351	OK004435	P.1.9	OM489347	AY.43	ON820995	BA.2	PP857974	JN.1.16
55	OL369768	B.1.1.7	OK188071	B.1.351	ON574637	P.1.10	OM789065	AY.43.3	ON821965	BA.2	PP857977	JN.1.16
56	OL369794	B.1.1.7	MZ266502	B.1.351	ON576680	P.1.10	ON046514	AY.43.3	ON821461	BA.2	PP857979	JN.1.16
57	OL353917	B.1.1.7	OK448476	B.1.351	ON577145	P.1.10	ON150998	AY.44	ON821465	BA.2	PP857980	JN.1.16
58	OL318630	B.1.1.7	MZ314964	B.1.351	ON184869	P.1.10	ON096236	AY.44	ON821487	BA.2	PP858009	JN.1.16
59	OL304017	B.1.1.7	MZ062216	B.1.351	OM462003	P.1.10	OM777297	AY.44	ON821528	BA.2	PP858010	JN.1.16
60	OK576671	B.1.1.7	ON287357	B.1.351	OL701738	P.1.10	ON223063	AY.44	ON821582	BA.2	PP858013	JN.1.16
61	OK585113	B.1.1.7	OM095211	B.1.351	OL706432	P.1.10	ON369472	AY.46.1	ON794778	BA.2	PP858017	JN.1.16
62	OK586265	B.1.1.7	OM212470	B.1.351	OL579762	P.1.10	OM266067	AY.46.1	ON821423	BA.2.1	PP858026	JN.1.16
63	OK594972	B.1.1.7	MZ068154	B.1.351	OL581982	P.1.10	ON367153	AY.46.4	ON781326	BA.2.1	PP859208	JN.1.16
64	OK623298	B.1.1.7	ON647459	B.1.351	OL522070	P.1.10	OM396862	AY.46.4	ON782001	BA.2.1	PP859218	JN.1.16
65	LC650036	B.1.1.7	MZ202314	B.1.351	OK550224	P.1.10	ON452306	AY.47	ON800317	BA.2.1	PP864153	JN.1.16
66	OK570388	B.1.1.7	MZ619438	B.1.351	OK289877	P.1.10	OM935169	AY.47	ON806051	BA.2.1	PP864167	JN.1.16
67	OK541429	B.1.1.7	OM773360	B.1.351	OK246068	P.1.10	OM484257	AY.47	ON777301	BA.2.1	PP864189	JN.1.16
68	OK544652	B.1.1.7	MZ448459	B.1.351	OK188109	P.1.10	OM264094	AY.54	ON822076	BA.2.3	PP864198	JN.1.16
69	OK546246	B.1.1.7	OV104318	B.1.351	MZ927980	P.1.10	ON077685	AY.54	ON820880	BA.2.3	PP864201	JN.1.16
70	OK546252	B.1.1.7	MZ432075	B.1.351	MZ799096	P.1.10	ON764777	AY.57	ON821995	BA.2.3	PP864203	JN.1.16
71	OK546260	B.1.1.7	MZ372509	B.1.351	MZ648159	P.1.10	ON764687	AY.57	ON821887	BA.2.3	PP864211	JN.1.16
72	OK546263	B.1.1.7	MZ341810	B.1.351	MZ619559	P.1.10	ON034698	AY.57	ON821889	BA.2.3	PP864213	JN.1.16
73	OK546264	B.1.1.7	MZ341981	B.1.351	MZ604921	P.1.10	ON527318	AY.59	ON820747	BA.2.3	PP864218	JN.1.16
74	OK546314	B.1.1.7	MZ315528	B.1.351	MZ579129	P.1.10	OM846563	AY.59	ON824873	BA.2.3.2	PP864219	JN.1.16
75	OK510909	B.1.1.7	MZ306477	B.1.351	MZ512378	P.1.10	OM566215	AY.75	ON759712	BA.2.3.2	PP864220	JN.1.16
76	OK586295	Q.1	MZ307356	B.1.351	ON575495	P.1.11	ON212729	AY.75	ON801384	BA.2.3.4	PP864221	JN.1.16
77	MZ533551	Q.1	MZ307686	B.1.351	ON577325	P.1.11	ON764747	AY.79	ON787029	BA.2.3.4	PP864246	JN.1.16
78	MZ319224	Q.1	MZ281047	B.1.351	OL543623	P.1.12	ON527276	AY.79	ON766144	BA.2.6	PP864250	JN.1.16
79	MZ216904	Q.1	MZ271467	B.1.351	OK594576	P.1.12	ON430562	AY.85	ON722102	BA.2.6	PP866023	JN.1.16
80	MZ035625	Q.1	MZ252400	B.1.351	OK278409	P.1.12	ON210870	AY.85	ON826754	BA.2.7	PP829278	JN.1.18
81	MW854297	Q.2	MZ163787	B.1.351	OK139478	P.1.12	OM450029	AY.98.1	ON787566	BA.2.7	PP864163	JN.1.18
82	OL522053	Q.3	MZ100434	B.1.351	OK089296	P.1.12	OM288235	AY.98.1	ON821978	BA.2.9	PP864195	JN.1.18
83	OL522718	Q.3	MZ034858	B.1.351	OK029613	P.1.12.1	OM229055	AY.99.2	ON822012	BA.2.9	PP857964	JN.1.4
84	OL525727	Q.3	MZ780433	B.1.351	OL522894	P.1.13	OM274964	AY.99.2	ON762752	BA.2.9	PP862681	JN.1.4
85	OL531908	Q.3	MZ780670	B.1.351	OL538288	P.1.13	ON429639	AY.100	ON718527	BA.2.9.2	PP862828	JN.1.4
86	OL543617	Q.3	MZ747272	B.1.351	OL474191	P.1.13	ON052496	AY.100	ON821815	BA.2.10	PP864231	JN.1.4
87	OL461346	Q.3	MZ666637	B.1.351	OK246060	P.1.13	ON125246	AY.100	ON763087	BA.2.10	PP843872	JN.1.4.3
88	OL369447	Q.3	MZ451706	B.1.351	ON574647	P.1.14	ON242639	AY.103	BS004728	BA.2.10	PP843870	JN.1.7
89	OK541744	Q.3	MZ451885	B.1.351	ON142039	P.1.14	ON053072	AY.103	ON825040	BA.2.10.1	PP843910	JN.1.7
90	OK547135	Q.3	MZ003884	B.1.351.2	MZ597814	P.1.14	OM943644	AY.103	ON763024	BA.2.10.1	PP858002	JN.1.7
91	OK511007	Q.3	ON442157	B.1.351.2	MZ376774	P.1.14	OM500942	AY.113	ON759729	BA.2.10.1	PP859221	JN.1.7
92	OK511102	Q.3	ON279088	B.1.351.2	MZ203416	P.1.14	ON494044	AY.113	ON825660	BA.2.12	PP862679	JN.1.7
93	OK320306	Q.3	MW580244	B.1.351.2	MZ169911	P.1.14	OM637292	AY.117	ON763099	BA.2.12	PP864177	JN.1.7
94	OK511654	Q.4	MZ227558	B.1.351.2	ON575388	P.1.15	OM396864	AY.117	ON822036	BA.2.12.1	PP866000	JN.1.7
95	OK472508	Q.4	MZ562480	B.1.351.3	OM146076	P.1.15	OM498939	AY.118	ON815312	BA.2.12.1	PP864233	JN.1.8
96	OK399333	Q.4	LC666813	B.1.351.3	OK550286	P.1.15	OM864182	AY.118	ON798995	BA.2.12.1	PP843875	JN.1.8.1
97	OK342448	Q.4	MZ432060	B.1.351.3	ON286618	P.1.16	OM942226	AY.119	ON822022	BA.2.12.1	PP864155	JN.1.8.1
98	OK245851	Q.4	OM765523	B.1.351.3	ON763756	P.1.17	ON018977	AY.119	ON820807	BA.2.12.1	PP864182	JN.1.8.1
99	MZ056105	Q.6	MZ277392	B.1.351.3	OK550235	P.1.17	ON508833	AY.119	ON821848	BA.2.12.1	PP864183	JN.1.8.1
100	OU476099	Q.7	MZ544649	B.1.351.3	MZ536411	P.1.17	OM530600	AY.119.2	ON821951	BA.2.12.1	PP864232	JN.1.9.1
101							OM638936	AY.119.2	ON821877	BA.2.13	PQ222079	KS.1.1
102							ON367097	AY.119.2	ON820903	BA.2.13	PQ211341	KS.1.1
103							OM776399	AY.120	ON826653	BA.2.13	PQ211589	KS.1.1
104							OM614680	AY.120	ON826771	BA.2.18	PQ211714	KS.1
105							OM755796	AY.122	ON762707	BA.2.18	PQ211829	KS.1
106							OM655379	AY.122	ON826327	BA.2.20	PQ211908	KS.1.1
107							ON518062	AY.122	ON792703	BA.2.20	PQ211909	KS.1
108							ON003219	AY.125	ON826915	BA.2.21	PQ212086	KS.1.1
109							OM584847	AY.125	ON791341	BA.2.21	PQ212089	KS.1.1
110							ON600068	AY.127	ON826698	BA.2.23	PQ212127	KS.1
111							ON612691	AY.127	ON729539	BA.2.23	PQ212147	KS.1.1
112							OM793985	B.1.617.2	ON826063	BA.2.23.1	PQ212206	KS.1.1
113							OM814220	B.1.617.2	ON803186	BA.2.23.1	PQ212330	KS.1.1
114							OM644608	B.1.617.2	ON781613	BA.2.26	PQ214049	KS.1.1
115							ON094349	B.1.617.2	ON821946	BA.2.31	PQ206812	KS.1
116									ON821030	BA.2.31	PQ206891	KS.1.1
117									ON821664	BA.2.32	PQ206908	KS.1
118									ON800416	BA.2.32	PQ207213	KS.1
119									ON822060	BA.2.36	PQ207294	KS.1.1
120									ON820820	BA.2.36	PQ207332	KS.1.1
121											PQ207429	KS.1
122											PQ207545	KS.1.1
123											PQ207575	KS.1.1
124											PQ207592	KS.1.1
125											PQ207704	KS.1.1
126											OZ173871	KS.1.1
127											PQ188388	KS.1.1
128											OZ173767	KS.1
129											OZ173204	KS.1.1
130											OZ173656	KS.1
131											OZ173714	KS.1
132											PQ181314	KS.1.1
133											PQ164923	KS.1.1
134											PQ165596	KS.1
135											PQ168596	KS.1
136											PQ168725	KS.1
137											PQ168803	KS.1
138											PQ168823	KS.1
139											OZ172995	KS.1
140											PQ153936	KS.1
141											PQ154608	KS.1
142											PQ154764	KS.1
143											PQ154795	KS.1
144											PQ154881	KS.1.1
145											OZ172017	KS.1.1
146											OZ172092	KS.1.1
147											OZ172130	KS.1.1
148											OZ172140	KS.1.1
149											PQ147209	KS.1.1
150											PQ147222	KS.1.1
151											PQ147434	KS.1
152											PQ147612	KS.1
153											PQ147677	KS.1.1
154											PQ147697	KS.1.1
155											PQ147714	KS.1.1
156											PQ147728	KS.1.1
157											PQ147779	KS.1.1
158											PQ147852	KS.1
159											PQ147881	KS.1.1
160											PQ147986	KS.1
161											PQ148016	KS.1.1
162											PQ148036	KS.1.1
163											OZ171517	KS.1.1
164											OZ171538	KS.1
165											OZ171556	KS.1.1
166											OZ171557	KS.1
167											OZ171698	KS.1
168											OZ171785	KS.1
169											OZ171802	KS.1
170											OZ171810	KS.1.1
171											OZ171856	KS.1
172											OZ171935	KS.1
173											PQ146334	KS.1.1
174											PQ142350	KS.1.1
175											OZ156609	KS.1
176											OZ156622	KS.1
177											OZ156625	KS.1
178											OZ156633	KS.1.1
179											PQ134570	KS.1
180											PQ134620	KS.1
181											PQ134689	KS.1
182											PQ134708	KS.1
183											PQ134810	KS.1
184											PQ134920	KS.1.1
185											PQ124855	KS.1
186											PQ125182	KS.1
187											PQ125300	KS.1
188											PQ125545	KS.1.1
189											PQ125742	KS.1.1
190											PQ126061	KS.1.1
191											OZ124314	KS.1.1
192											OZ124412	KS.1
193											OZ124497	KS.1
194											OZ124590	KS.1
195											OZ124620	KS.1
196											OZ124632	KS.1
197											OZ124654	KS.1.1
198											OZ124678	KS.1.1
199											OZ124680	KS.1.1
200											OZ124701	KS.1
