# Supplementary material for: Real-Time PCR-Based Test as a Research Tool for the Retrospective Detection and Identification of SARS-CoV-2 Variants of Concern in a Sample
Source: Int J Mol Sci. 2025 Feb 20;26(5):1786. doi: 10.3390/ijms26051786 (PMC11898500; doi:10.3390/ijms26051786)
Supplement: Supplementary file 1 [file ijms-26-01786-s001.zip › Supplementary Table S1.xlsx]

## Sheet: Supplementary Table S1
Table S1: PCR analysis using developed multiplexed system of total RNA isolated from human nasopharyngeal swabs.
Sample ID	SARS-CoV-2 variant detected	Ct_1	Ct_2	Ct UBC_1	Ct UBC_2
Pos_1	Delta	22.2	22.35	25.04	25.04
Pos_2	Delta	28.28	28.35	31.68	31.9
Pos_3	Delta	27.21	27.36	32.34	33.05
Pos_4	Delta	27.62	27.74	31.21	31.19
Pos_5	Delta	29.02	29.11	29.82	29.95
Pos_6	Omic1	28.25	28.55	31.97	32.1
Pos_7	Omic1	25.05	25.21	26.61	26.93
Pos_8	Omic1	18.05	18.2	27.15	27.32
Pos_9	Omic1	27.78	27.8	27.62	27.65
Pos_10	Omic1	31.09	31.52	32	32.53
Pos_11	Omic2	26.33	26.43	24.69	24.71
Pos_12	Omic2	21.2	21.34	24.14	24.15
Pos_13	Omic2	22.19	22.2	24.32	24.55
Pos_14	Omic2	20.53	20.57	24.57	24.63
Pos_15	Omic2	30.2	29.99	26.46	26.6
Pos_16	Omic2	32.57	32.5	28.1	28.45
Pos_17	Omic2	27.16	27.11	34.46	34.81
Pos_18	Omic2	25.14	25.38	24.33	24.95
Pos_19	Omic2	28.32	28.34	33.13	33.23
Pos_20	Omic2	21.07	21.24	23.78	23.66
Pos_21	Omic2	25.86	25.9	31.33	31.28
Pos_22	Omic2	31.87	31.69	34.24	34.57
Pos_23	Omic2	23.87	23.96	27.77	27.86
Pos_24	Omic2	19.54	19.73	24.54	24.71
Pos_25	Omic2	24.04	24.1	33.64	33.73
Pos_26	Omic2	29.57	29.67	29.97	30.11
Pos_27	Omic2	27.35	27.45	28.43	28.29
Pos_28	Omic2	24.6	24.67	30.31	30.49
Pos_29	Omic2	23.71	23.85	26.26	26.46
Pos_30	JN/KS	31.05	31.56	32.95	32.97
Pos_31	JN/KS	22.93	23.07	29.37	29.39
Pos_32	JN/KS	24.04	24.08	30.51	30.78
Pos_33	JN/KS	24.87	25.67	30.06	30.22
Pos_34	JN/KS	28.84	29.95	26.97	27.18
Pos_35	Gamma	26.84	27.44	30.18	30.36
	Omic1	27.95	28.09
Pos_36	Gamma	22.48	22.63	24.36	24.67
	Omic1	23.06	23.43
Pos_37	Gamma	27.78	28.14	23.6	23.56
	Omic1	17.45	17.37
Pos_38	Gamma	21.32	22.2	30.62	30.46
	Omic1	23.23	23.51
Pos_39	Gamma	27.39	27.4	29.99	30.14
	Omic1	28.35	28.59
Pos_40	Gamma	23.18	22.58	29.63	29.7
	Omic1	24.64	24.78
Pos_41	Gamma	35.22	34.99	28.23	28.1
	Omic1	35.84	34.22
Neg_1	none	-	-	25.84	26.07
Neg_2	none	-	-	25.65	25.99
Neg_3	none	-	-	32.04	32.06
Neg_4	none	-	-	31.62	31.76
Neg_5	none	-	-	28.89	29.06
Neg_6	none	-	-	30.2	30.25
Neg_7	none	-	-	30.19	31.52
Neg_8	none	-	-	28.01	28.11
Neg_9	none	-	-	25.27	25.23
Neg_10	none	-	-	27.09	27.23
Neg_11	none	-	-	32.73	32.7
